# Supplementary material for: In vitro antibacterial activities and molecular characterization of bacterial species isolated from farmlands against selected pathogens
Source: Biotechnol Rep (Amst). 2020 Aug 9;27:e00513. doi: 10.1016/j.btre.2020.e00513 (PMC7475235; doi:10.1016/j.btre.2020.e00513)
Supplement: Supplementary file 1 [file mmc1.zip › Data Profile.xml]

<?xml version="1.0" encoding="UTF-8" standalone="no"?><data:data><datasets><author>onaobii@yahoo.com</author><type>0</type><dataset><value>1</value><reason>Data will be made available on request</reason><comments/></dataset></datasets></data:data>
